# Supplementary material for: In Situ Electrospinning Iodine-Based Fibrous Meshes for Antibacterial Wound Dressing
Source: Nanoscale Res Lett. 2018 Oct 3;13:309. doi: 10.1186/s11671-018-2733-9 (PMC6170247; doi:10.1186/s11671-018-2733-9)
Supplement: Supplementary file 1 — Figure. S1. Pore size distribution of the as-spun PVP/I (a-a3), PVP/PVPI (b-b3) and PVB/PVPI(c-c3) fibrous mats with concentration of I/PVPI 0%, 1%, 2% and 5%, respectively. Figure S2. Electrospun PVP-I meshes onto human injured finger, can stem the bleeding quickly, and then heal the wound well. Figure S3. In situ electrospun PVP/I meshes onto human hand and finger, the as-spun meshes showed good conformability on the finger. (ZIP 24007 kb) [file 11671_2018_2733_MOESM1_ESM.zip]

Archive with 3 entries (3 files):
- esi1.avi
- SI-2.mp4
- Supporting information-revised.docx
